# Supplementary material for: Effect of Presence of Uni- or Bilateral Thyroid Adenoma on Recovery of Pituitary–Thyroid Axis and Creatinine Concentration in Radioiodine-Treated Cats
Source: Animals (Basel). 2024 Sep 10;14(18):2627. doi: 10.3390/ani14182627 (PMC11428651; doi:10.3390/ani14182627)
Supplement: Supplementary file 1 [file animals-14-02627-s001.zip]

Archive with 1 entries (1 files):
- animals-3136678-supplementary.pdf
